# Supplementary material for: Exploring discrepancies between in vivo and simulated correction in 3D-planned distal radius osteotomies: the influence of biological factors
Source: PLoS One. 2026 May 26;21(5):e0350018. doi: 10.1371/journal.pone.0350018 (PMC13210242; doi:10.1371/journal.pone.0350018)
Supplement: S1 Data — (XLSX) [file pone.0350018.s001.xlsx]

## Sheet: Blad1
				TRU vs. 3D VSP			SIM vs. 3D VSP
Patient_ID	Bone Mineral Density [HU]	Planned Maximum Distraction [mm]	Malunion angulation	Radial Length Error [mm]	Volar Tilt Error [°]	Radial Inclination Error [°]	Radial Length Error [mm]	Volar Tilt Error [°]	Radial Inclination Error [°]
1	63.64	13.2	dorsal	-0.4083	-5.1567	-3.5801	-0.2761	-0.8356	-1.0553
2	105.68	10	dorsal	-0.6296	-4.9822	-0.3061	-0.0944	-0.5534	0.2238
3	11.14	13.7	dorsal	0.0107	-7.9656	-5.6589	1.7534	3.0391	-2.2923
4	175.62	7.6	volar	0.613	1.3899	-2.7143	0.2485	1.8033	-2.9195
5	50.64	10	dorsal	-0.7814	-2.1092	-1.0745	-1.5525	-4.1023	-1.8241
6	71.66	11.5	dorsal	-0.7144	-3.8605	-0.8043	-1.7027	-3.0867	0.3942
7	189.6	7.4	dorsal	-0.1434	-9.4827	-2.2381	-1.2104	-4.1818	-1.0598
8	77.16	7	dorsal	-0.6806	-8.5706	-0.3809	-1.7484	-3.7983	1.9125
9	5.85	13.7	dorsal	-0.6412	-5.989	-1.0907	-0.6261	-3.2415	-0.0212
10	157.96	4.5	dorsal	1.9873	-0.6218	-7.2288	-0.493	1.7042	-3.574
11	47.44	12.9	dorsal	-1.1386	-5.3738	2.1318	-0.9624	-4.3282	-3.2013
12	95.6	8.3	dorsal	-0.5939	-3.3357	-0.7249	-1.3559	-1.1771	-2.1793
13	38.27	9.6	dorsal	-1.6946	-4.2966	1.0279	-0.5759	-0.4207	-1.7595
